# Supplementary material for: The C–S–A gene system regulates hull pigmentation and reveals evolution of anthocyanin biosynthesis pathway in rice
Source: J Exp Bot. 2018 Jan 18;69(7):1485–98. doi: 10.1093/jxb/ery001 (PMC5888925; doi:10.1093/jxb/ery001)
Supplement: Supplementary Table 1 [file ery001_suppl_table-s1.xlsx]

## Sheet: Sheet1
Supplementary Table S1. Information on rice varieties used in this study.
FAFA, Functional Allele Frequency Analysis. MST, Minimum Spaning Tree
Number	Variety name	Subgroup	Origin country	Hull or apiculus color	Neutrality test	FAFA	MST
1	Jianghuadao	J-Te-LAN-PIMP	North Korea	Colorless	√	√	√
2	Qingjinzaosheng	J-Te-LAN-PIMP	North Korea	Brown	√	√	√
3	Heibiao	J-Te-LAN-PIMP	North Korea	Colorless	√	√	√
4	Zaoshengbai	J-Te-RIMP-M	Japan	Colorless		√
5	Zhuyuan	J-Te-RIMP-M	Japan	Purple	√	√	√
6	Qiuguang	J-Te-LAN-PIMP	Japan	Colorless	√	√	√
7	Wanshi	J-Te-LAN-PIMP	Japan	Colorless	√	√	√
8	Ailuyu	J-Te-LAN-PIMP	Japan	Purple	√	√	√
9	Yikong	I-LAN-T	Vietnam	Colorless	√	√	√
10	Tianhandao	I-LAN-T	Vietnam	Colorless	√		√
11	Baxiang	J-Te-LAN-PIMP	Vietnam	Colorless	√	√	√
12	Yuenanzaodao	I-LAN-PIMP-M	Vietnam	Colorless	√	√	√
13	Malaihong	I-LAN-PIMP-T	Malaysia	Purple	√	√	√
14	CO 22	I-SAS	India	Purple	√	√	√
15	2037(Rajahamsal)	I-SAS	India	Colorless	√	√
16	Sri lanka 1	I-RIMP-T	Sri Lanka	Colorless	√	√	√
17	Hongse90	J-Te-RIMP-T	Russia	Colorless	√		√
18	Kahamu	I-LAN-PIMP-T	Romania	Colorless	√	√	√
19	Aomierte168	J-Te-LAN-NG	Hungary	Brown	√		√
20	Aerjituo	J-Te-LAN-NG	Bulgaria	Brown	√	√	√
21	Linguo	J-Te-LAN-PIMP	Italy	Brown	√	√	√
22	Huangkedao	J-Tr	USA	Purple	√	√	√
23	BuleidaA-75	I-RIMP-T	Mexico	Purple	√	√	√
24	Jineiyadao	J-Tr	Guinea	Purple	√	√	√
25	Gaoliqiu	J-Te-RIMP-M	North Korea	Purple	√	√	√
26	Xingluosichi	I-LAN-PIMP-T	Thailand	Colorless	√	√	√
27	Djanda Mandja	J-Tr	Indonesia	Purple	√	√	√
28	Padi Ladang Ase Polo Komek	I-SAS	Indonesia	Brown	√	√
29	C 894-21	I-RIMP-M	Philippines	Colorless	√	√	√
30	IR 10179-23-1-3	I-LAN-PIMP-M	IRRI	Purple	√	√
31	Dumai	I-RIMP-T	India	Purple	√	√	√
32	Jaibattey	I-LAN-T	India	Colorless	√
33	Ngatsin	I-SAS	India	Purple	√	√	√
34	Rohini	I-LAN-PIMP-M	India	Colorless	√	√
35	BW 293-2	I-RIMP-T	Sri Lanka	Colorless	√	√	√
36	BRC 25-146-2-1	I-RIMP-M	Bangladesh	Colorless	√	√	√
37	American rice	I-RIMP-T	USA	Colorless	√	√	√
38	Jijucas Claro	J-Te-RIMP-M	Brizil	Purple	√	√	√
39	Nanoay P.A	J-Te-RIMP-M	Argentina	Purple	√	√	√
40	Nabated A Smar	J-Te-RIMP-M	Egypt	Purple	√	√	√
41	K 24	I-LAN-PIMP-M	Uganda	Colorless	√	√	√
42	YR 83-23-11	J-Tr	Australia	Colorless	√	√	√
43	Chimao	J-Te-LAN-PIMP	Japan	Colorless	√	√	√
44	Gongchengxiang	J-Te-LAN-PIMP	Japan	Brown	√	√	√
45	Qingnuo	J-Te-LAN-PIMP	Japan	Brown	√	√	√
46	CHANH 148	I-LAN-T	Vietnam	Purple	√	√	√
47	SLK 2-18-2	I-LAN-PIMP-M	Laos	Colorless	√	√	√
48	Weedy rice 13	Aus	Nepal	Colorless	√		√
49	RP 1570-44-1	I-LAN-PIMP-M	India	Purple	√	√	√
50	GZ 1368-5-4	I-RIMP-T	Egypt	Purple	√	√	√
51	IRAT 36	J-Tr	Cote d Ivoire	Colorless	√	√	√
52	IRAT 669	J-Tr	Cote d Ivoire	Colorless	√	√	√
53	ITA 221	J-Tr	Nigeria	Colorless	√	√	√
54	J34	I-SAS	Madgascar	Colorless	√	√
55	80A97YR303-304-1-3	J-Te-RIMP-M	Australia	Brown	√	√	√
56	80050YR72136-43	J-Tr	Australia	Purple	√	√	√
57	YR196	J-Te-RIMP-M	Australia	Brown	√	√	√
58	R42	I-RIMP-M	USA	Colorless	√	√	√
59	C.MEDIO 7	I-RIMP-T	Cuba	Colorless	√	√	√
60	Tieganwu	J-Te-LAN-NG	China	Brown	√	√	√
61	Xiushui115	J-Te-RIMP-T	China	Colorless	√	√	√
62	Erjiunan 1	I-RIMP-T	China	Purple	√	√	√
63	Nanjing 11	I-LAN-PIMP-T	China	Colorless	√	√	√
64	Aijiaonante	I-LAN-PIMP-T	China	Purple	√	√	√
65	Guangluai 4	I-LAN-PIMP-T	China	Colorless	√	√	√
66	Nantehao	I-LAN-PIMP-T	China	Colorless	√	√	√
67	Guichao 2	I-LAN-PIMP-M	China	Colorless	√	√	√
68	Taidongludao328	J-Te-RIMP-M	China	Purple	√	√
69	Jiefangxian	I-LAN-PIMP-T	China	Colorless	√	√	√
70	Hongmisandanbai	J-Te-LAN-GL	China	Colorless	√	√	√
71	Xiangzaoxian 7	I-RIMP-T	China	Colorless	√	√	√
72	Huangsiguizhan	I-LAN-PIMP-M	China	Colorless	√	√	√
73	Jinyou 1	I-RIMP-T	China	Colorless	√	√	√
74	Chengnongshuijingmi	I-RIMP-T	China	Colorless	√	√	√
75	Guangkexiangnuo	J-Te-LAN-GL	China	Brown	√	√	√
76	Baoxie123B	I-LAN-PIMP-T	China	Purple	√	√
77	Funingzipigengzi	I-LAN-PIMP-T	China	Purple	√	√	√
78	Longhuamaohulu	J-Te-LAN-NG	China	Purple	√	√	√
79	Dahongmang	J-Te-LAN-NG	China	Purple	√	√	√
80	Dandongludao	J-Te-RIMP-M	China	Colorless	√	√	√
81	Laoguangtou83	J-Te-RIMP-M	China	Colorless	√	√	√
82	Baimaodao	J-Te-LAN-PIMP	China	Purple	√	√	√
83	Muxiqiu	J-Te-LAN-NG	China	Colorless	√	√	√
84	Cunsanli	J-Te-LAN-GL	China	Colorless	√	√
85	Qiuqianbai	I-LAN-PIMP-M	China	Purple	√	√
86	Jinxibai	I-LAN-T	China	Colorless	√	√	√
87	Taishannuo	I-LAN-PIMP-T	China	Colorless	√	√	√
88	Aihechi	I-LAN-T	China	Colorless	√	√
89	Jinbaoyin	I-LAN-T	China	Colorless	√	√
90	Lucaihao	I-LAN-PIMP-T	China	Colorless	√	√	√
91	Esiniu	I-LAN-M	China	Colorless	√	√	√
92	Nanxiongzaoyouzhan	I-LAN-PIMP-M	China	Colorless	√	√	√
93	Chikenuo	J-Te-LAN-GL	China	Brown	√	√	√
94	Qiyuexian	I-LAN-T	China	Colorless	√	√	√
95	Dongtingwanxian	I-LAN-PIMP-T	China	Colorless	√	√	√
96	Liuyezhan	I-LAN-PIMP-T	China	Colorless	√	√	√
97	Xuanengchangtanqingzhan	I-RIMP-M	China	Purple	√	√	√
98	Bawangbian	J-Te-RIMP-M	China	Colorless	√	√	√
99	Xugunuo	I-LAN-PIMP-M	China	Colorless	√	√	√
100	Muguanuo	J-Te-RIMP-M	China	Colorless	√	√
101	Hongqi 5	J-Te-LAN-NG	China	Brown	√	√	√
102	Hanmadao	I-LAN-PIMP-T	China	Colorless	√	√
103	Zhongnong 4	I-LAN-T	China	Purple	√	√	√
104	Honggu	I-RIMP-T	China	Colorless	√	√	√
105	Benbanggu	J-Te-LAN-GL	China	Purple	√	√	√
106	Zimi	I-LAN-M	China	Purple	√	√	√
107	Xiaohonggu	I-LAN-M	China	Colorless	√	√	√
108	Wuzidui	J-Te-LAN-GL	China	Colorless	√		√
109	Zinuo	I-LAN-PIMP-M	China	Colorless	√	√	√
110	Mowanggunei	I-LAN-T	China	Colorless	√	√	√
111	Haolai	I-LAN-M	China	Purple	√	√	√
112	Jinzhinuo	I-LAN-M	China	Colorless	√	√
113	Jixienuo	I-LAN-M	China	Purple(stem node)	√	√	√
114	Fanhaopi	I-LAN-PIMP-M	China	Colorless	√	√
115	Beizinuo	I-LAN-PIMP-M	China	Colorless	√	√	√
116	Hongkezhenuo	J-Te-LAN-GL	China	Brown	√	√	√
117	Cuogunuo	J-Te-LAN-GL	China	Colorless	√	√	√
118	Guantuibaihe	J-Te-LAN-GL	China	Colorless	√	√	√
119	Yangkenuo	J-Te-LAN-NG	China	Brown	√	√	√
120	Maguzi	J-Te-LAN-NG	China	Brown	√	√	√
121	Laohongdao	J-Te-LAN-GL	China	Brown	√	√	√
122	Jiabala	I-LAN-PIMP-M	China	Colorless	√	√	√
123	Heimangdao	J-Te-LAN-NG	China	Purple	√	√	√
124	Baoxuan 21	I-LAN-T	China	Colorless	√	√	√
125	Dawannuo	I-LAN-M	China	Purple	√	√	√
126	Xianggu	I-LAN-M	China	Colorless	√	√	√
127	Haobayong	J-Te-LAN-GL	China	Colorless	√	√	√
128	Lengshuigu2	J-Te-LAN-GL	China	Purple	√	√	√
129	Menjiading2	I-LAN-M	China	Colorless	√	√
130	Huangpinuo	J-Te-LAN-GL	China	Colorless	√	√	√
131	Banjiemang	J-Te-LAN-GL	China	Purple	√	√
132	Zimangfeienuo	J-Te-LAN-GL	China	Purple	√	√	√
133	Dongtingwanxian	I-LAN-T	China	Colorless	√	√
134	Chenwan 3	I-LAN-T	China	Colorless	√	√	√
135	Aimakang	I-LAN-PIMP-T	China	Purple	√	√	√
136	Shufeng101	I-LAN-PIMP-T	China	Colorless	√	√	√
137	Lixingeng	J-Te-LAN-NG	China	Brown	√	√	√
138	Xiangaizao 10	I-RIMP-T	China	Purple	√	√	√
139	Xiangwanxian 1	I-RIMP-T	China	Colorless	√	√	√
140	Luke 3	I-LAN-PIMP-T	China	Colorless	√	√	√
141	Aituogu151	I-LAN-PIMP-T	China	Colorless	√	√	√
142	Jindao 1	J-Te-LAN-PIMP	China	Colorless	√	√	√
143	Zaoshuxianghei	I-LAN-M	China	Purple	√	√	√
144	Momi	I-LAN-M	China	Purple	√	√	√
145	Xiangwanxian 3	I-LAN-PIMP-M	China	Colorless	√	√	√
146	Dangyu 5	I-LAN-PIMP-T	China	Colorless	√	√	√
147	Zhengdao 5	J-Te-LAN-NG	China	Colorless	√	√	√
148	Hongainuo	I-LAN-T	China	Colorless	√	√
149	Wanlixian	I-LAN-PIMP-T	China	Colorless	√	√	√
150	Aizaizhan	I-LAN-T	China	Purple	√	√	√
151	Xiaobaimi	I-LAN-T	China	Purple	√	√	√
152	Yanshuichi	I-LAN-T	China	Purple	√	√	√
153	Xishi15	J-Te-LAN-GL	China	Brown	√	√	√
154	Honggenghangu	I-LAN-T	China	Colorless	√	√	√
155	Lamujia	J-Te-LAN-GL	China	Purple	√	√	√
156	Gui630	I-RIMP-M	China	Purple	√	√	√
157	IR661-1	I-LAN-PIMP-M	China	Colorless	√	√
158	PeiC122	I-LAN-PIMP-T	China	Purple	√	√	√
159	Geng7623	J-Te-RIMP-M	China	Purple	√	√	√
160	76-1	J-Te-RIMP-M	China	Colorless	√	√	√
161	Teqingxuanhui	I-RIMP-T	China	Purple	√	√	√
162	Xiang hui 91269	Aus	China	Colorless	√		√
163	JWR 221	I-RIMP-M	China	Colorless	√	√	√
164	Xiangdao	I-LAN-PIMP-T	China	Colorless	√	√
165	Shanjiugu	J-Te-LAN-GL	China	Brown	√	√	√
166	Laozaogu	I-LAN-T	China	Purple	√	√	√
167	Haoxiang	I-LAN-PIMP-T	China	Purple	√	√
168	Jinnante B	I-LAN-T	China	Purple	√	√	√
169	L301B	I-LAN-PIMP-T	China	Purple	√	√	√
170	Annongwangeng B	J-Te-LAN-PIMP	China	Purple	√	√	√
171	Jinnante43B	I-LAN-PIMP-T	China	Purple	√	√	√
172	Zaoshunonghu 6B	J-Te-RIMP-M	China	Colorless	√	√	√
173	Xiangai B	I-LAN-PIMP-M	China	Purple	√	√	√
174	Jiangnongzao 1B	I-LAN-PIMP-M	China	Purple	√	√	√
175	Jinghu B	I-LAN-PIMP-M	China	Purple	√	√	√
176	Liming B	J-Te-LAN-PIMP	China	Colorless	√	√	√
177	Dianrui409B	I-LAN-PIMP-T	China	Colorless	√	√
178	Baoxie-7B	I-LAN-PIMP-T	China	Purple	√	√	√
179	Zhenshan97B	I-LAN-PIMP-T	China	Colorless	√	√	√
180	Xingguo	J-Te-LAN-NG	China	Brown	√	√	√
181	Leihuozhan	I-LAN-PIMP-T	China	Colorless	√	√	√
182	Taichung65	I-LAN-PIMP-M	China	Brown	√	√	√
183	Taichungzailai 1	I-LAN-PIMP-M	China	Colorless	√		√
184	Mamagu	I-LAN-PIMP-T	China	Purple	√	√	√
185	Meihuanuo	I-LAN-PIMP-M	China	Purple	√	√	√
186	Shuiyuan300li	J-Te-LAN-PIMP	China	Colorless	√	√	√
187	Yelicanghua	J-Te-LAN-NG	China	Colorless	√	√
188	Weiguo	J-Te-LAN-PIMP	China	Colorless	√	√	√
189	Huangkezaoershiri	J-Te-LAN-NG	China	Colorless	√	√	√
190	Liushizao	I-LAN-PIMP-T	China	Colorless	√	√
191	Sanbaili	I-LAN-PIMP-T	China	Purple	√	√	√
192	Wukezhan	I-LAN-T	China	Purple	√	√	√
193	Haomake	J-Te-LAN-GL	China	Brown	√	√	√
194	Qing Ke	Aus	China	Colorless	√		√
195	Haohuangla	I-LAN-M	China	Purple	√	√	√
196	Nangaogu	I-LAN-M	China	Colorless	√	√	√
197	Yuefu	J-Te-LAN-PIMP	Japan	Colorless	√	√	√
198	Nipponbare	J-Te-LAN-PIMP	Japan	Colorless	√	√	√
199	Da Li	J-Te-LAN-GL	China	Colorless	√	√	√
200	Gang 46B	I-LAN-PIMP-T	China	Purple	√	√	√
201	Hei Mi Chan	I-LAN-PIMP-T	China	Purple	√	√	√
202	Tek Si Chut	I-LAN-M	China	Colorless	√	√	√
203	Sadri rice 1	Aro	Iran	Purple	√		√
204	SAL BUI BAO	J-Tr	Vietnam	Colorless		√
205	Tun Sart	I-LAN-T	Vietnam	Purple	√	√	√
206	Dacca6	J-Te-RIMP-M	Philippines	Brown	√	√	√
207	Gumei 2	J-Te-RIMP-M	China	Colorless	√	√	√
208	UP15	Aro	Japan	Purple	√		√
209	Giza14	J-Tr	Egypt	Purple	√	√	√
210	Ginga	Aro	Japan	Colorless	√
211	Huagengxian74	I-RIMP-M	China	Colorless	√	√	√
212	TKM6	I-RIMP-M	India	Colorless	√	√	√
213	IRBB60	I-RIMP-T	IRRI	Colorless	√	√	√
214	MOLOK	J-Te-LAN-GL	Indonesia	Brown	√	√
215	CHIPDA	I-SAS	India	Colorless	√	√
216	ZALE	I-LAN-PIMP-T	Myanmar	Purple	√	√	√
217	Zhengshan97	I-LAN-PIMP-T	China	Purple	√	√	√
218	IRBB7	I-RIMP-T	IRRI	Colorless	√	√	√
219	Shennong265	J-Te-RIMP-T	China	Colorless	√	√	√
220	Minghui63	I-RIMP-T	China	Colorless	√	√	√
221	Co43	I-RIMP-T	India	Colorless	√	√	√
222	Seberang	I-RIMP-M	Malaysia	Colorless	√	√	√
223	Karnal Local	Aro	India	Colorless	√		√
224	Y134	I-RIMP-T	China	Colorless	√	√	√
225	Chorofa	I-RIMP-T	Philippines	Colorless	√	√	√
226	AZUCENA	J-Tr	Philippines	Purple	√	√	√
227	Cisadane	I-RIMP-T	Indonesia	Colorless	√	√	√
228	Jalmagna	I-SAS	India	Colorless	√	√	√
229	Khao Dawk Mali 105	I-LAN-T	Thailand	Colorless	√	√	√
230	Madhukar	I-SAS	India	Purple	√	√	√
231	MR84	I-RIMP-T	Malaysia	Colorless	√	√	√
232	Ptb33	I-SAS	India	Colorless	√	√	√
233	W1263	I-SAS	India	Purple	√	√	√
234	IR42	I-RIMP-T	IRRI	Colorless	√	√	√
235	Gui649	I-RIMP-T	China	Colorless	√	√	√
236	Yuexiangzhan	I-LAN-PIMP-M	China	Colorless	√	√	√
237	Huanghuazhan	I-RIMP-M	China	Colorless	√	√	√
238	Kongyu131	J-Te-LAN-PIMP	Japan	Colorless	√	√	√
239	Hanhui 10	I-LAN-PIMP-M	China	Colorless	√	√	√
240	Pokkali	I-SAS	India	Colorless	√	√	√
241	Liaoxing 1	J-Te-RIMP-M	China	Colorless	√	√	√
242	Ninggeng28	J-Te-LAN-PIMP	China	Colorless	√		√
243	Zhong413	I-LAN-PIMP-M	China	Colorless	√	√	√
244	9311	I-RIMP-M	China	Colorless	√	√	√
245	BR11	I-LAN-PIMP-M	Bangladesh	Colorless	√	√
246	Zihui100	I-LAN-PIMP-M	China	Purple	√	√	√
247	Shuhui527	I-RIMP-T	China	Colorless	√	√	√
248	IR69428-6-1-1-3-3	J-Te-LAN-GL	IRRI	Colorless	√	√	√
249	Nongken58	J-Te-LAN-PIMP	Japan	Colorless	√	√	√
250	FL478	I-RIMP-M	IRRI	Colorless	√	√	√
251	PR106	I-RIMP-T	India	Colorless	√	√
252	IRAT109	J-Tr	East Africa	Colorless	√	√	√
253	Zhongyouzao81	I-LAN-PIMP-M	China	Colorless	√	√	√
254	KASALATH	Aus	India	Purple(stem node)	√		√
255	IR52561-UBN-1-1-2	I-RIMP-T	IRRI	Colorless	√	√	√
256	IR55419-04	I-RIMP-M	IRRI	Colorless	√	√	√
257	NSIC RC9 (APO)	I-RIMP-M	IRRI	Purple	√	√	√
258	Vandana	I-SAS	India	Colorless	√	√	√
259	B6136-3-TB-0-1-5	I-RIMP-T	Philippines	Colorless	√	√	√
260	TKM 9	I-SAS	India	Purple	√	√
261	IAC47	J-Tr	Philippines	Purple	√	√	√
262	IRAT144	I-RIMP-M	Indonesia	Colorless	√		√
263	KinandangPatong	J-Tr	Philippines	Purple	√	√	√
264	中9B	I-LAN-PIMP-T	China	Colorless	√	√	√
265	Amol3(Sana)	I-RIMP-T	Iran	Colorless	√	√	√
266	C415	J-Te-RIMP-M	China	Colorless	√	√	√
267	IAC3	J-Tr	China	Purple	√	√	√
268	DINORADO	J-Tr	Philippines	Colorless	√	√	√
269	IET1444	I-LAN-PIMP-M	India	Purple	√	√	√
270	Yundao 1	J-Te-RIMP-T	China	Brown	√	√	√
271	Maravilha	J-Tr	Brizil	Colorless	√	√	√
272	Lijiangxintuanheigu	J-Te-RIMP-M	China	Purple	√	√	√
273	C349	J-Te-RIMP-M	China	Colorless	√	√	√
274	C52	J-Te-RIMP-T	China	Colorless	√	√	√
275	Wansan	I-RIMP-T	China	Colorless	√	√	√
276	Minghui77	I-RIMP-T	China	Colorless	√	√	√
277	Chaohui-1	I-RIMP-T	China	Colorless	√	√	√
278	Guihui2190	I-LAN-PIMP-M	China	Purple	√	√	√
279	BR24	I-LAN-M	Bangladesh	Colorless	√	√	√
280	HP121	J-Te-RIMP-M	China	Colorless	√	√	√
281	Lunhui422	I-RIMP-M	China	Colorless	√	√	√
282	R106	I-RIMP-T	China	Colorless	√	√	√
283	Zidao	J-Te-LAN-NG	China	Purple	√	√	√
284	MR19	J-Te-RIMP-M	China	Colorless	√	√	√
285	Honghui98	I-LAN-PIMP-M	China	Colorless	√	√	√
286	Daohuaxiang	J-Te-LAN-PIMP	China	Colorless	√	√	√
287	B5	I-RIMP-T	China	Colorless	√	√	√
288	Lvhan 1	I-LAN-PIMP-M	China	Purple	√	√	√
289	Bg 300	I-RIMP-M	Sri Lanka	Colorless	√	√	√
290	Hua564	I-RIMP-M	China	Colorless	√	√	√
291	Hua565	I-RIMP-M	China	Colorless	√	√	√
292	Wanxian763	I-RIMP-T	China	Colorless	√	√	√
293	Zhonghua 1	I-RIMP-M	China	Colorless	√	√	√
294	Bg 94-1	I-RIMP-T	Sri Lanka	Colorless	√	√	√
295	Yunlu102	J-Tr	China	Purple	√	√
296	Yandao 8	J-Te-RIMP-T	China	Colorless	√		√
297	PSBRC80	I-RIMP-T	IRRI	Colorless	√	√	√
298	PSBRC82	I-RIMP-T	IRRI	Colorless	√	√	√
299	Yunlu103	J-Tr	China	Purple	√	√	√
300	Ganwanxian 37	I-RIMP-T	China	Colorless	√	√	√
301	Haogelao	J-Tr	China	Purple	√	√	√
302	OM997	I-RIMP-T	Vietnam	Colorless	√	√	√
303	NERICA 1	J-Tr	Africa	Purple		√
304	NERICA 9	J-Tr	Africa	Purple		√
305	NERICA-L-1	I-RIMP-T	Africa	Colorless	√	√	√
306	Yandao 9	J-Te-RIMP-T	China	Colorless	√	√	√
307	Huangsizhan	I-RIMP-M	China	Colorless	√	√	√
308	Nangeng46	J-Te-RIMP-T	China	Colorless	√	√	√
309	Matatag2	I-RIMP-T	Philippines	Colorless	√	√	√
310	93072	I-RIMP-M	China	Colorless	√	√	√
311	IR66897B	I-RIMP-T	IRRI	Colorless	√	√
312	Dhan4	I-RIMP-M	India	Colorless	√	√	√
313	Qp_457	J-Te-RIMP-M	China	Colorless	√		√
314	Pusa(Basmati 1)	Aro	India	Colorless	√		√
315	R287	I-LAN-PIMP-M	China	Colorless	√	√	√
316	Xianghui299	I-LAN-PIMP-M	China	Colorless	√	√	√
317	Changhui121	I-RIMP-M	China	Colorless	√	√	√
318	R458	I-RIMP-T	China	Colorless	√	√
319	T0463	I-RIMP-T	China	Colorless	√	√	√
320	ZR02	I-LAN-PIMP-M	China	Colorless	√	√	√
321	Zhendao99	J-Te-RIMP-T	China	Brown	√	√	√
322	108S	I-RIMP-T	China	Purple	√	√	√
323	Changnonggeng 5	J-Te-RIMP-T	China	Colorless	√	√	√
324	Texianzhan25	I-RIMP-M	China	Colorless	√	√	√
325	Xianxiaozhan	I-RIMP-M	China	Colorless	√	√	√
326	Qilisimiao	I-RIMP-M	China	Colorless	√	√	√
327	Zhenguiai 1	I-LAN-PIMP-M	China	Colorless	√	√	√
328	Yesizhan	I-RIMP-M	China	Colorless	√	√	√
329	Guihuazhan	I-RIMP-T	China	Colorless	√	√	√
330	Dongnong428	J-Te-RIMP-T	China	Colorless	√	√	√
331	Sanjiang1	J-Te-RIMP-M	China	Colorless	√	√	√
332	Songgeng6	J-Te-LAN-PIMP	China	Colorless	√	√	√
333	Tongzhan 1	J-Te-LAN-PIMP	China	Brown	√	√	√
334	Xiangwanxian 11	I-LAN-PIMP-M	China	Colorless	√	√	√
335	Xiangwanxian 13	I-RIMP-T	China	Colorless	√	√	√
336	Linyitangdao	I-LAN-T	China	Purple	√	√	√
337	Xiushui128	J-Te-RIMP-T	China	Colorless	√	√	√
338	Pengshantieganzhan	I-LAN-PIMP-T	China	Purple	√	√	√
339	Jiayu948	I-LAN-PIMP-M	China	Colorless	√	√	√
340	Jia991	J-Te-RIMP-T	China	Colorless	√	√	√
341	Liaogeng9	J-Te-LAN-PIMP	China	Colorless	√	√	√
342	Yanfeng47	J-Te-RIMP-T	China	Colorless	√		√
343	Yunguang 8	J-Te-RIMP-T	China	Brown	√	√	√
344	Giza159	J-Te-RIMP-T	Egypt	Brown	√	√	√
345	Milagrosa, Zawa Banday	Aro	Philippines	Colorless	√		√
346	C418	J-Te-RIMP-M	China	Colorless	√	√	√
347	Basmati	I-RIMP-T	Pakistan	Colorless	√	√	√
348	Jhona 349	Aus	India	Colorless	√		√
349	IRAT 352	I-RIMP-M	International Center for Tropical Agriculture	Colorless	√	√	√
350	Domsiah	Aro	Iran	Brown	√		√
351	Tarom molaii	Aro	Iran	Purple	√		√
352	MR106	I-RIMP-T	Malaysia	Colorless	√	√	√
353	MR77(Seberang )	I-RIMP-M	Malaysia	Colorless	√	√	√
354	Innmayebaw	I-LAN-T	Malaysia	Colorless	√	√	√
355	Basmati 385	Aro	Pakistan	Brown	√		√
356	IR6	I-RIMP-T	Pakistan	Colorless	√	√	√
357	At354	I-RIMP-T	Sri Lanka	Colorless	√	√
358	Lemont	J-Te-RIMP-M	USA	Purple	√	√	√
359	Chenghui448	I-RIMP-T	China	Colorless	√	√	√
360	X21	I-RIMP-T	Vietnam	Colorless	√	√	√
361	C71	I-RIMP-T	Vietnam	Colorless	√	√	√
362	Suiyangzhan	I-LAN-PIMP-T	China	Purple	√	√	√
363	M202	I-RIMP-T	USA	Colorless	√	√	√
364	Swarna	I-RIMP-T	India	Colorless	√	√
365	Ajaya	I-RIMP-T	India	Colorless	√	√	√
366	Budda	I-RIMP-T	India	Colorless	√	√	√
367	Doddi	I-SAS	India	Purple	√	√	√
368	N.CAmb03	O.nivara	Cambodia		√
369	N.CAmb05	O.nivara	Cambodia		√		√
370	N.CAmb06	O.nivara	Cambodia		√		√
371	N.CAmb07	O.nivara	Cambodia		√
372	N.CAmb08	O.nivara	Cambodia		√		√
373	N.indi04	O.nivara	India		√		√
374	N.indi05	O.nivara	India		√
375	N.indi07	O.nivara	India		√
376	N.indi08	O.nivara	India		√
377	N.indi10	O.nivara	India		√
378	N.indi11	O.nivara	India		√
379	N.laos04	O.nivara	Laos		√
380	N.myan01	O.nivara	Myanmar		√		√
381	N.myan02	O.nivara	Myanmar		√		√
382	N.myan03	O.nivara	Myanmar		√		√
383	N.myan04	O.nivara	Myanmar		√		√
384	N.myan05	O.nivara	Myanmar		√		√
385	N.nepa04	O.nivara	Nepal		√		√
386	N.nepa05	O.nivara	Nepal		√
387	N.nepa06	O.nivara	Nepal		√		√
388	N.sril06	O.nivara	Sri Lanka		√
389	N.sril08	O.nivara	Sri Lanka		√
390	N.sril12	O.nivara	Sri Lanka		√		√
391	N.sril13	O.nivara	Sri Lanka		√		√
392	N.sril14	O.nivara	Sri Lanka		√
393	N.sril16	O.nivara	Sri Lanka		√		√
394	N.thai01	O.nivara	Thailand		√		√
395	N.thai02	O.nivara	Thailand		√
396	N.thai05	O.nivara	Thailand		√		√
397	R.CAmb03	O.rufipogon	Cambodia		√		√
398	R.CAmb04	O.rufipogon	Cambodia		√
399	R.CAmb05	O.rufipogon	Cambodia		√		√
400	R.CAmb07	O.rufipogon	Cambodia		√		√
401	R.guad25	O.rufipogon	China		√
402	R.guad32	O.rufipogon	China		√		√
403	R.guad33	O.rufipogon	China		√		√
404	R.guad35	O.rufipogon	China		√
405	R.guad37	O.rufipogon	China		√		√
406	R.guad39	O.rufipogon	China		√		√
407	R.guad40	O.rufipogon	China		√		√
408	R.guad46	O.rufipogon	China		√
409	R.guax35	O.rufipogon	China		√
410	R.guax41	O.rufipogon	China		√		√
411	R.guax42	O.rufipogon	China		√		√
412	R.guax43	O.rufipogon	China		√		√
413	R.guax44	O.rufipogon	China		√		√
414	R.guax46	O.rufipogon	China		√		√
415	R.guax47	O.rufipogon	China		√		√
416	R.guax48	O.rufipogon	China		√		√
417	R.guax49	O.rufipogon	China		√		√
418	R.guax50	O.rufipogon	China		√		√
419	R.hain41	O.rufipogon	China		√		√
420	R.hain42	O.rufipogon	China		√		√
421	R.hain48	O.rufipogon	China		√		√
422	R.hain51	O.rufipogon	China		√
423	R.hain52	O.rufipogon	China		√		√
424	R.hain53	O.rufipogon	China		√		√
425	R.hain54	O.rufipogon	China		√		√
426	R.hain57	O.rufipogon	China		√		√
427	R.hain60	O.rufipogon	China		√		√
428	R.huna49	O.rufipogon	China		√		√
429	R.huna51	O.rufipogon	China		√		√
430	R.huna55	O.rufipogon	China		√		√
431	R.huna56	O.rufipogon	China		√		√
432	R.huna57	O.rufipogon	China		√		√
433	R.indi10	O.rufipogon	India		√		√
434	R.indi12	O.rufipogon	India		√		√
435	R.indi14	O.rufipogon	India		√
436	R.indo10	O.rufipogon	Indonesia		√		√
437	R.indo13	O.rufipogon	Indonesia		√		√
438	R.indo14	O.rufipogon	Indonesia		√
439	R.indo15	O.rufipogon	Indonesia		√
440	R.jiax01	O.rufipogon	China		√
441	R.jiax04	O.rufipogon	China		√
442	R.laos15	O.rufipogon	Laos		√		√
443	R.laos17	O.rufipogon	Laos		√
444	R.myan01	O.rufipogon	Myanmar		√		√
445	R.myan02	O.rufipogon	Myanmar		√		√
446	R.myan05	O.rufipogon	Myanmar		√
447	R.myan06	O.rufipogon	Myanmar		√		√
448	R.nepa20	O.rufipogon	Nepal		√		√
449	R.nepa21	O.rufipogon	Nepal		√		√
450	R.nepa23	O.rufipogon	Nepal		√
451	R.nepa25	O.rufipogon	Nepal		√
452	R.png01	O.rufipogon	Papua New Guinea		√		√
453	R.png02	O.rufipogon	Papua New Guinea		√		√
454	R.png03	O.rufipogon	Papua New Guinea		√
455	R.png04	O.rufipogon	Papua New Guinea		√		√
456	R.png05	O.rufipogon	Papua New Guinea		√
457	R.sril18	O.rufipogon	Sri Lanka		√		√
458	R.sril19	O.rufipogon	Sri Lanka		√		√
459	R.sril20	O.rufipogon	Sri Lanka		√		√
460	R.sril21	O.rufipogon	Sri Lanka		√		√
461	R.thai20	O.rufipogon	Thailand		√
462	R.thai23	O.rufipogon	Thailand		√
463	R.viet26	O.rufipogon	Vietnam		√		√
464	R.viet27	O.rufipogon	Vietnam		√		√
465	R.viet28	O.rufipogon	Vietnam		√		√
466	R.viet29	O.rufipogon	Vietnam		√		√
467	R.viet30	O.rufipogon	Vietnam		√		√
468	R.viet32	O.rufipogon	Vietnam		√		√
469	R.viet34	O.rufipogon	Vietnam		√		√
470	R.viet35	O.rufipogon	Vietnam		√		√
471	R.yuna04	O.rufipogon	China		√		√
472	R.yuna05	O.rufipogon	China		√		√
473	R.yuna06	O.rufipogon	China		√		√
474	R.yuna08	O.rufipogon	China		√
475	R.yuna10	O.rufipogon	China		√		√
