# Supplementary material for: The C–S–A gene system regulates hull pigmentation and reveals evolution of anthocyanin biosynthesis pathway in rice
Source: J Exp Bot. 2018 Jan 18;69(7):1485–98. doi: 10.1093/jxb/ery001 (PMC5888925; doi:10.1093/jxb/ery001)
Supplement: Supplementary Table 3 [file ery001_suppl_table-s3.xlsx]

## Sheet: Table S2
Supplementary Table S3. Summary of the C1 and A1 haplotypes in accessions from the rice mini core collection.
Functional and non-functional allelic of C1 and A1 are highlighted with green and red, respectively.
Variety Name	Subgroup	Origin country	C1	A1	Hull or apiculus color
XZM	J-Te	China	hap1	hap1	Purple
Longhuamaohulu	J-Te	China	hap1	hap1	Purple
Lengshuigu2	J-Te	China	hap1	hap1	Purple
Benbanggu	J-Te	China	hap1	hap1	Purple
Baimaodao	J-Te	China	hap1	hap1	Purple
Tun Sart	Ind	Vietnam	hap1	hap1	Purple
Lijiangxintuanheigu	J-Te	China	hap1	hap1	Purple
Zidao	J-Te	China	hap1	hap1	Purple
Ligeng 2	J-Te	China	hap1	hap1	Purple
Zhuyuan	J-Te	Japan	hap1	hap2	Purple
Ailuyu	J-Te	Japan	hap1	hap2	Purple
Geng7623	J-Te	China	hap1	hap3	Purple
AZUCENA	J-Tr	Philippines	hap1	hap3	Purple
Guihui2190	Ind	China	hap1	hap3	Purple
Heizhandao	J-Te	China	hap1	hap3	Purple
Lijiangxiaoheigu	J-Te	China	hap1	hap4	Purple
80050YR72136-43	J-Tr	Australia	hap1	hap5	Purple
Gaoyangdiandaodahongmang	J-Te	China	hap1	hap5	Purple
Lamujia	J-Te	China	hap1	hap5	Purple
IAC47	J-Tr	Philippines	hap1	hap5	Purple
Yunlu103	J-Tr	China	hap1	hap5	Purple
Haogelao	J-Tr	China	hap1	hap5	Purple
Tarom molaii	Aro	Iran	hap1	hap5	Purple
Lemont	J-Te	USA	hap1	hap5	Purple
Gaolihandao	J-Te	China	hap1	hap5	Purple
Doddi	Ind	India	hap1	hap6	Purple
Heimangdao	J-Te	China	hap1	hap7	Purple
UP15	Aro	Japan	hap1	hap8	Purple
Giza14	J-Tr	Egypt	hap1	hap8	Purple
IAC3	J-Tr	China	hap1	hap8	Purple
Banjiemang	J-Te	China	hap1	hap9	Purple
TKM 9	Ind	India	hap2	hap1	Purple
CHANH 148	Ind	Vietnam	hap2	hap3	Purple
Haolai	Ind	China	hap2	hap3	Purple
Xiangaizao 10	Ind	China	hap2	hap3	Purple
Gui630	Ind	China	hap2	hap3	Purple
XiangaiB	Ind	China	hap2	hap3	Purple
Hei Mi Chan	Ind	China	hap2	hap3	Purple
Zhengshan97	Ind	China	hap2	hap3	Purple
Zihui100	Ind	China	hap2	hap3	Purple
Pengshantieganzhan	Ind	China	hap2	hap3	Purple
Malaihong	Ind	Malaysia	hap2	hap3	Purple
Jijucas Claro	J-Te	Brizil	hap2	hap3	Purple
Aijiaonante	Ind	China	hap2	hap3	Purple
Funingzipigengzi	Ind	China	hap2	hap3	Purple
Jixienuo	Ind	China	hap2	hap3	Purple
Dawannuo	Ind	China	hap2	hap3	Purple
Aimakang	Ind	China	hap2	hap3	Purple
Zhongnong 4	Ind	China	hap2	hap6	Purple
Baoxie123B	Ind	China	hap2	hap6	Purple
Taidongludao328	J-Te	China	hap3	hap4	Purple
Yunlu102	J-Tr	China	hap4	hap5	Purple
Aerjituo	J-Te	Bulgaria	hap1	hap10	Brown
Gongchengxiang	J-Te	Japan	hap1	hap10	Brown
Tieganwu	J-Te	China	hap1	hap10	Brown
Maguzi	J-Te	China	hap1	hap10	Brown
Laohongdao	J-Te	China	hap1	hap10	Brown
Xishi15	J-Te	China	hap1	hap10	Brown
Taichung65	J-Te	China	hap1	hap10	Brown
Shanjiugu	J-Te	China	hap1	hap10	Brown
Xingguo	J-Te	China	hap1	hap10	Brown
Haomake	J-Te	China	hap1	hap10	Brown
Basmati 385	Aro	Pakistan	hap1	hap10	Brown
Dacca6	J-Te	Philippines	hap1	hap10	Brown
Zhendao99	J-Te	China	hap1	hap10	Brown
Tongzhan 1	J-Te	China	hap1	hap10	Brown
Giza159	J-Te	Egypt	hap1	hap10	Brown
Domsiah	Aro	Iran	hap1	hap10	Brown
Yundao 1	J-Te	China	hap1	hap10	Brown
Qingnuo	J-Te	Japan	hap1	hap10	Brown
Hongqi 5	J-Te	China	hap1	hap10	Brown
Qingjinzaosheng	J-Te	North Korea	hap1	hap11	Brown
MOLOK	J-Te	Indonesia	hap1	hap12	Brown
Padi Ladang Ase Polo Komek	Ind	Indonesia	hap2	hap12	Brown
Qiuguang	J-Te	Japan	hap5	hap2	Colorless
Nipponbare	J-Te	Japan	hap5	hap10	Colorless
Hongmisandanbai	J-Te	China	hap6	hap1	Colorless
Cunsanli	J-Te	China	hap6	hap5	Colorless
Xianghui299	Ind	China	hap6	hap10	Colorless
Muxiqiu	J-Te	China	hap6	hap10	Colorless
IRAT 669	J-Tr	Cote d Ivoire	hap7	hap1	Colorless
Khao Dawk Mali 105	Ind	Thailand	hap7	hap1	Colorless
Innmayebaw	Ind	Malaysia	hap7	hap1	Colorless
Yuefu	J-Te	Japan	hap7	hap2	Colorless
Yikong	Ind	Vietnam	hap7	hap3	Colorless
C 894-21	Ind	Philippines	hap7	hap3	Colorless
Rohini	Ind	India	hap7	hap3	Colorless
Nanjing11	Ind	China	hap7	hap3	Colorless
Guangluai 4	Ind	China	hap7	hap3	Colorless
Lucaihao	Ind	China	hap7	hap3	Colorless
Xiangwanxian 1	Ind	China	hap7	hap3	Colorless
Huagengxian74	Ind	China	hap7	hap3	Colorless
Minghui63	Ind	China	hap7	hap3	Colorless
IR42	Ind	IRRI	hap7	hap3	Colorless
Yuexiangzhan	Ind	China	hap7	hap3	Colorless
Huanghuazhan	Ind	China	hap7	hap3	Colorless
9311	Ind	China	hap7	hap3	Colorless
Zhongyouzao81	Ind	China	hap7	hap3	Colorless
Ganwanxian 37	Ind	China	hap7	hap3	Colorless
Pusa(Basmati 1)	Aro	India	hap7	hap3	Colorless
Texianzhan25	Ind	China	hap7	hap3	Colorless
Jiayu948	Ind	China	hap7	hap3	Colorless
IR6	Ind	Pakistan	hap7	hap3	Colorless
Xingluosichi	Ind	Thailand	hap7	hap4	Colorless
Nantehao	Ind	China	hap7	hap4	Colorless
Beizinuo	Ind	China	hap7	hap4	Colorless
Wanlixian	Ind	China	hap7	hap4	Colorless
Liushizao	Ind	China	hap7	hap4	Colorless
Aihechi	Ind	China	hap7	hap4	Colorless
Liuyezhan	Ind	China	hap7	hap4	Colorless
Dongtingwanxian	Ind	China	hap7	hap4	Colorless
Xiang hui 91269	Aus	China	hap7	hap5	Colorless
IRAT109	J-Tr	East Africa	hap7	hap5	Colorless
CHIPDA	Ind	India	hap7	hap5	Colorless
Chenghui448	Ind	China	hap7	hap5	Colorless
IRAT 36	J-Tr	Cote d'Ivoire	hap7	hap5	Colorless
Jinzhinuo	Ind	China	hap7	hap6	Colorless
Hongainuo	Ind	China	hap7	hap6	Colorless
Menjiading2	Ind	China	hap7	hap6	Colorless
Dianrui409B	Ind	China	hap7	hap6	Colorless
IR66897B	Ind	IRRI	hap7	hap6	Colorless
R458	Ind	China	hap7	hap6	Colorless
Baxiang	J-Te	Vietnam	hap7	hap10	Colorless
T0463	Ind	China	hap7	hap10	Colorless
Milagrosa, Zawa Banday	Aro	Philippines	hap7	hap10	Colorless
Qing Ke	Aus	China	hap8	hap5	Colorless
Jianghuadao	J-Te	North Korea	hap9	hap2	Colorless
Daohuaxiang	J-Te	China	hap9	hap2	Colorless
Wanshi	J-Te	Japan	hap9	hap10	Colorless
Jindao 1	J-Te	China	hap9	hap10	Colorless
Shennong265	J-Te	China	hap9	hap10	Colorless
C52	J-Te	China	hap9	hap10	Colorless
Lunhui422	Ind	China	hap9	hap10	Colorless
Xiushui128	J-Te	China	hap9	hap10	Colorless
Liaogeng9	J-Te	China	hap9	hap10	Colorless
C418	J-Te	China	hap9	hap10	Colorless
Vandana	Ind	India	hap10	hap3	Colorless
KASALATH	Aus	India	hap10	hap5	Colorless
Jhona 349	Aus	India	hap10	hap5	Colorless
Pokkali	Ind	India	hap10	hap6	Colorless
Ginga	Aro	Japan	hap11	hap12	Colorless
Chimao	J-Te	Japan	hap12	hap2	Colorless
Kongyu131	J-Te	Japan	hap12	hap10	Colorless
Swarna	Ind	India	hap13	hap3	Colorless
J34	Ind	Madagascar	hap13	hap5	Colorless
