# Supplementary material for: The C–S–A gene system regulates hull pigmentation and reveals evolution of anthocyanin biosynthesis pathway in rice
Source: J Exp Bot. 2018 Jan 18;69(7):1485–98. doi: 10.1093/jxb/ery001 (PMC5888925; doi:10.1093/jxb/ery001)
Supplement: Supplementary Table 5 [file ery001_suppl_table-s5.xlsx]

## Sheet: Sheet1
Supplementary Table S5. Data matrix of 161 flavonoid metabolites detected in rice hulls.
P1, P2, P3- Three repeats of purple hull. B1, B2, B3- Three repeats of brown hull. C1, C2, C3- Three repeats of colorless hull. Maymix01, Maymix02- Two repaets of nine samples mixed together.
The values represent the relative content of compounds in each colored hull
Index	Compound Name	class	P1	P2	P3	B1	B2	B3	C1	C2	C3	Maymix01	Maymix02
RF001	O-methylapigenin C-pentoside	flavone	9750	8420	7520	4570	6380	5720	6120	4410	7170	6240	5570
RF002	di-C,C-hexosyl-chrysoeriol	flavone	437000	453000	338000	61000	56100	89100	54400	54200	61300	184000	228000
RF003	O-methylnaringenin C-pentoside	flavanone	29900	36400	43300	15100	19000	20400	14400	8340	15000	23400	33800
RF004	5-Methoxyflavanone	flavanone	107000	98500	122000	64400	49700	82800	62800	46900	53300	139000	138000
RF005	Delphinidin 3-O-glucoside	anthocyanin	8360000	15000000	12400000	23200000	18700000	20600000	9510000	14800000	10500000	16600000	14200000
RF006	Tricetin 5-O-hexosyl-O-hexoside	flavone	44400	78100	55200	64100	54800	93400	28400	40200	32000	57100	46400
RF007	Delphinidin O-hexoside derivative	anthocyanin	3540000	6700000	4810000	7820000	9390000	8790000	3760000	4770000	3990000	6470000	6650000
RF008	naringenin-7-O-glucoside	flavanone	3000	4360	5980	1450	3120	7140	4060	2880	2620	4270	4060
RF009	apigenin-7-O-glucoside	flavone	1500000	2580000	1380000	3700	2610	3200	1670	3130	1780	669000	629000
RF010	2',6-Dihydroxyflavone	flavone	12100	15200	14200	1720	3380	925	13000	14500	23900	5390	12900
RF011	Catechin	proanthocyanidin	51300	68100	59200	3620	2190	1640	373	1620	2740	17600	26800
RF012	5,3'-Dihydroxyflavone	flavone	39300	56800	38000	37100	34100	41900	50000	54800	51100	51000	34800
RF013	Chrysin	flavone	182000	185000	140000	172000	131000	176000	227000	199000	250000	195000	155000
RF014	Limocitrin O-hexoside	flavonol	13400	32100	14900	40000	31500	54200	6970	4460	6980	33900	14200
RF015	7-Hydroxyflavone	flavone	14100	14800	12200	14100	16000	6830	24600	19000	21200	8380	13700
RF016	C-hexosyl-luteolin O-hexoside	flavone	2340000	2490000	2230000	709000	475000	1510000	71500	69100	89200	1240000	979000
RF017	Chrysoeriol O-hexosyl-O-rutinoside	flavone	6810	8360	2150	2790	1610	2430	4030	4780	5850	4630	4870
RF018	Kaempferol 3-O-glucoside-2‘-O-rhamnoside	flavonol	26700	30700	21300	3200	6380	4730	3610	2090	3790	15900	8140
RF019	C-hexosyl-C-pentosyl-apigenin	flavone	4400000	5050000	4140000	4590000	4170000	4790000	4120000	4080000	4710000	4860000	4430000
RF020	C-pentosyl-C-hexosyl-apigenin	flavone	5360000	5790000	4720000	5300000	5130000	5270000	4470000	5240000	5240000	5330000	5240000
RF021	Luteolin 6-C-glucoside	flavone	655000	952000	590000	348000	280000	671000	176000	150000	155000	521000	472000
RF022	Eriodictyol C-hexoside	flavanone	27900	30300	21300	7750	8330	11800	3730	4150	6240	10400	15700
RF023	Tricin O-hexosyl-O-hexoside	flavone	475000	428000	437000	135000	170000	269000	239000	223000	224000	331000	351000
RF024	Xanthohumol	chalcone	66400	89200	51700	13600	18200	29800	34400	41200	60900	57700	48200
RF025	di-C,C-hexosyl-apigenin derivative	flavone	1440000	1620000	1270000	622000	692000	1100000	441000	253000	530000	794000	945000
RF026	C-pentosyl-chrysoeriol O-hexoside	flavone	2880000	3440000	2580000	2000000	1780000	2500000	994000	874000	1080000	2040000	1960000
RF027	C-hexosyl-apigenin O-hexoside	flavone	1400000	1810000	1150000	717000	750000	1030000	470000	379000	506000	1010000	978000
RF028	Pelargonin O-hexosyl-O-hexoside	anthocyanin	580000	832000	589000	358000	381000	510000	224000	196000	199000	414000	470000
RF029	di-C,C-hexosyl-apigenin	flavone	184000	224000	173000	120000	86700	126000	60400	48500	72900	122000	117000
RF030	Selgin 5-O-hexoside	flavone	230000	388000	219000	175000	161000	226000	26100	31900	32800	163000	171000
RF031	3,4',5,7-tetrahydroxy-3'-methoxyflavone	flavonol	32900	37000	12100	12600	9390	18700	4620	3160	5030	20900	13100
RF032	C-hexosyl-apigenin O-hexosyl-O-hexoside	flavone	6640	8530	3250	6600	2070	2940	8860	4090	5480	3480	3710
RF033	C-hexosyl-apigenin O-hexosyl-O-hexoside	flavone	2410	4550	4220	4600	3370	5420	2300	2680	6750	5050	824
RF034	C-hexosyl-luteolin O-p-coumaroylhexoside	flavone	56900	106000	37700	38700	19600	44600	88300	67000	103000	60700	66000
RF035	methylLuteolin C-hexoside	flavone	13200	48000	19800	15200	12400	29600	3350	1240	2370	19100	29600
RF036	C-hexosyl-chrysoeriol O-hexoside	flavone	279000	274000	282000	88300	80400	128000	14700	9220	11200	158000	136000
RF037	C-hexosyl-luteolin O-feruloylhexoside	flavone	121000	201000	83500	73900	33100	72400	146000	120000	194000	123000	139000
RF038	di-C,C-hexosyl-methylluteolin	flavone	46300	81600	48000	17600	16600	39600	4580	12500	15600	34100	32200
RF039	di-C,C-pentosyl-apigenin	flavone	6110	3990	4380	2650	3590	9920	6470	7920	8620	5770	6440
RF040	Luteolin O-rutinoside	flavone	2890000	3020000	2710000	147000	166000	307000	32700	36600	35900	960000	981000
RF041	Quercetin	flavonol	73100	84300	26600	497000	361000	688000	2680	1600	2870	248000	153000
RF042	Delphinidin O-rutinoside	anthocyanin	9770000	10600000	8320000	27700000	25700000	33000000	71000	46600	53400	22700000	21000000
RF043	Rutin	flavonol	186000	162000	184000	989000	717000	1720000	495	877	1190	-69000	559000
RF044	C-hexosyl-apigenin O-caffeoylhexoside	flavone	19100	19300	15600	18300	8140	15300	8470	4360	4070	10800	13500
RF045	C-hexosyl-chrysoeriol O-caffeoylhexoside	flavone	2200	8150	1850	664	4060	2480	744	2420	1220	1900	3970
RF046	Naringenin C-hexoside	flavanone	21000	17100	18500	46300	48700	64100	11100	11900	5650	30100	31600
RF047	Apigenin 6-C-glucoside	flavone	448000	530000	358000	1280000	1240000	1450000	252000	329000	317000	678000	564000
RF048	Tricin O-glucuronide-O-hexoside	flavone	704000	527000	497000	443000	528000	513000	279000	265000	305000	531000	533000
RF049	Hesperidin	flavanone	34700	44300	28100	43800	36200	36300	2850	1740	2430	27200	27900
RF050	Hesperetin 5-O-glucoside	flavanone	3970000	4250000	3190000	16100000	13300000	23100000	20900	15000	12300	8290000	7520000
RF051	C-pentosyl-luteolin O-p-coumaroylhexoside	flavone	1490000	1710000	1390000	693000	822000	866000	1170000	855000	1010000	837000	888000
RF052	O-methylapigenin C-hexoside	flavone	1760	N/A	3980	4440	6770	5020	4100	6240	3510	4230	5250
RF053	Luteolin O-hexoside	flavone	571000	1100000	971000	90700	69000	102000	144000	11300	13900	48300	217000
RF054	C-pentosyl-apigenin O-rutinoside	flavone	1560000	1500000	1560000	1020000	992000	1160000	1220000	1190000	1450000	1340000	1260000
RF055	Luteolin 7-O-glucoside	flavone	534000	1130000	944000	114000	72700	131000	159000	152000	157000	270000	288000
RF056	Chrysoeriol C-hexoside	flavone	294000	327000	247000	413000	438000	446000	44900	48200	36200	292000	262000
RF057	Hesperetin	flavanone	124000	186000	107000	348000	297000	698000	3150	8310	5780	174000	187000
RF058	Apigenin 5-O-glucoside	flavone	158000	188000	186000	204000	251000	316000	89300	161000	150000	211000	192000
RF059	Kaempferol 3-O-glucoside	flavonol	1250000	696000	584000	346000	268000	434000	130000	129000	126000	265000	376000
RF060	Tricin 4'-O-(β-guaiacylglyceryl) ether 5-O-hexosyl-O-hexoside	flavone	428000	522000	463000	225000	240000	360000	343000	316000	358000	318000	314000
RF061	C-hexosyl-apigenin O-p-coumaroylhexoside	flavone	2490000	2630000	2170000	1020000	1140000	1510000	902000	1070000	935000	1880000	1910000
RF062	C-hexosyl-chrysoeriol O-feruloylhexoside	flavone	217000	319000	207000	108000	141000	157000	49000	44800	58500	201000	186000
RF063	C-hexosyl-chrysoeriol O-p-coumaroylhexoside	flavone	34200	32400	18900	11700	14500	11600	8090	9040	11600	16800	13100
RF064	C-pentosyl-chrysoeriol O-feruloylhexoside	flavone	10500000	8600000	10300000	4090000	4320000	6190000	3250000	2990000	5090000	6060000	4810000
RF065	C-hexosyl-apigenin O-feruloylhexoside	flavone	10800000	11400000	10600000	5000000	4750000	6990000	3470000	3970000	4260000	7370000	7310000
RF066	C-hexosyl-methylchrysoeriol	flavone	4840	8450	3520	2540	5410	3790	4350	4280	5600	9220	6230
RF067	Tricin 5-O-hexoside	flavone	13600000	19000000	13600000	11300000	11900000	19300000	7210000	7130000	7710000	12700000	13500000
RF068	Selgin O-hexoside	flavone	815000	1520000	850000	3290000	3930000	3380000	213000	224000	261000	1420000	1820000
RF069	Petunidin 3-O-rutinoside	anthocyanin	3830000	3410000	3060000	10300000	11100000	14600000	711000	691000	1100000	6160000	6610000
RF070	Apigenin 7-O-rutinoside	flavone	2580000	2230000	1690000	1370000	1210000	1330000	1420000	1410000	1450000	1520000	1580000
RF071	methylQuercetin O-hexoside	flavonol	531000	692000	872000	2140000	1540000	3140000	160000	171000	188000	1070000	1010000
RF072	O-methylQuercetin O-hexoside	flavonol	889000	944000	911000	2840000	2520000	4270000	182000	188000	267000	1240000	1350000
RF073	methylNaringenin C-pentoside	flavanone	11600	13000	15100	8960	6340	21200	7730	3570	5540	9720	8700
RF074	C-pentosyl-luteolin-C-hexoside	flavone	20500	15100	16500	10800	15700	35300	1760	5560	7600	23500	23200
RF075	Syringetin-3-O-glucoside	flavonol	2680000	2380000	1810000	1450000	985000	1150000	803000	811000	803000	1980000	2120000
RF076	Chrysoeriol O-hexoside	flavone	5720000	7250000	4800000	5970000	4920000	10600000	380000	402000	463000	4650000	5240000
RF077	Chrysoeriol 5-O-hexoside	flavone	5700000	6720000	4930000	5870000	5730000	9260000	444000	473000	574000	4780000	5000000
RF078	3,4,2',4',6'-Pentamethoxychalcone	chalcone	308000	284000	275000	201000	216000	275000	389000	426000	426000	362000	334000
RF079	methylChrysoeriol C-hexoside	flavone	4570	6380	15600	5610	10600	11700	7360	2230	3970	2850	12300
RF080	Kaempferide	flavonol	815000	1430000	695000	800000	792000	1180000	83800	71400	72100	665000	772000
RF081	6-Methylflavone	flavone	304000	127000	143000	41700	31800	8700	8710	22300	20300	69800	76900
RF082	Selgin C-hexoside	flavone	1780	4980	4900	5080	5220	1560	7470	4210	1990	5090	2060
RF083	Tricin 5-O-hexosyl-O-hexoside	flavone	1720000	1710000	1510000	1310000	1260000	1270000	1880000	2060000	2290000	1640000	1580000
RF084	Tricin O-rutinoside	flavone	22500000	26100000	21700000	12100000	12100000	16000000	11800000	9110000	13900000	17000000	16400000
RF085	Chrysoeriol 7-O-rutinoside	flavone	7480000	8970000	5680000	3560000	3460000	5050000	2870000	2880000	2790000	3950000	5170000
RF086	C-hexosyl-tricetin O-pentoside	flavone	134000	119000	113000	88800	78400	78800	46500	46100	45900	92300	79300
RF087	Peonidin O-rutinoside	anthocyanin	4920000	6210000	5380000	2880000	3040000	3520000	2020000	2250000	2410000	4570000	3670000
RF088	Tricin 7-O-rutinoside	flavone	23700000	25700000	20800000	11600000	10500000	13200000	11400000	9510000	12800000	14700000	15600000
RF089	Vitexin-2''-O-rhamnoside	flavone	7960	4550	11700	2700	5500	5960	9680	4730	3120	5910	5890
RF090	Hesperidin methyl chalcone	chalcone	1170000	1200000	916000	1380000	1660000	1460000	344000	425000	310000	944000	1000000
RF091	Tricetin	flavone	134000	151000	104000	116000	131000	164000	4070	5340	3540	72300	139000
RF092	Tricin 4'-O-(syringyl alcohol) ether 5-O-hexoside	flavone	243000	732000	446000	278000	175000	358000	254000	288000	297000	394000	362000
RF093	Tricin O-hexoside derivative	flavone	10200	8740	2650	6740	1890	9280	3280	4110	5620	4110	3250
RF094	Apigenin 7-O-glucoside	flavone	49200	54800	49500	26800	40500	45100	13300	22900	36600	34800	46900
RF095	Tricin 4'-O-(β-guaiacylglyceryl) ether derivative	flavone	17700	29000	21200	8290	7540	20100	11000	21000	15800	17500	21300
RF096	Pelargonidin O-hexoside	anthocyanin	55500	52300	49200	30700	30300	36500	17100	37600	26700	34800	54800
RF097	Resokaempferol 7-O-hexoside	flavonol	109000	108000	81500	58200	48900	56100	43600	52100	30800	60300	59800
RF098	Naringenin 7-O-glucoside	flavanone	48600	39100	233000	15800	20600	27000	5300	2810	3380	46400	24200
RF099	Luteolin O-malonylhexoside	flavone	5640	13100	9840	13800	6070	11100	6120	4920	5110	12200	7160
RF100	Vitexin-2"-rhamnoside	flavone	416000	485000	408000	406000	390000	620000	254000	348000	308000	387000	393000
RF101	Tricin 4'-O-(β-guaiacylglyceryl) ether 5-O-hexoside	flavone	1820000	3330000	1610000	1310000	1030000	1900000	2090000	2370000	2560000	2300000	1820000
RF102	Tricin 7-O-hexoside	flavone	5970000	5350000	5060000	2430000	2500000	2320000	1430000	1460000	1630000	3230000	2730000
RF103	Tricin 4'-O-(β-guaiacylglyceryl) ether O-hexoside derivative	flavone	46400	42200	43000	32000	29000	48700	32900	34500	43100	39800	39900
RF104	Apigenin C-pentoside	flavone	33300	31600	15200	369000	446000	332000	121000	124000	108000	161000	153000
RF105	Chrysoeriol 7-O-hexoside	flavone	1300000	1160000	996000	576000	591000	690000	225000	277000	239000	759000	767000
RF106	Tricetin O-hexoside	flavone	201000	199000	135000	85200	68000	124000	10800	5760	2580	147000	117000
RF107	quercetin-3-beta-O-galactoside	flavonol	49200	70300	51800	51400	41400	38100	56300	47400	52800	54000	58400
RF108	Tricin O-rhamnosyl-O-malonylhexoside	flavone	43500	54000	31100	42700	32300	49200	24800	22200	25400	41800	29500
RF109	Tricin 4'-O-(β-guaiacylglyceryl) ether-O-rutinoside	flavone	595000	766000	661000	446000	328000	416000	318000	400000	333000	529000	499000
RF110	Tricin 4'-O-(β-guaiacylglyceryl) ether 5-O-hexoside	flavone	1160000	2590000	1120000	1130000	664000	1060000	1310000	1410000	1990000	1440000	1660000
RF111	C-pentosyl-apeignin O-feruloylhexoside	flavone	1770	2340	4270	6430	1170	4350	4180	5050	3570	6600	1080
RF112	Chrysoeriol O-feruloylhexosyl-O-hexoside	flavone	322000	323000	344000	92500	89000	121000	64300	87900	65300	191000	175000
RF113	C-pentosyl-apigenin O-p-coumaroylhexoside	flavone	4590	2580	8830	13600	4770	2950	1620	2500	1580	864	2010
RF114	Tricin 4'-O-(syringyl alcohol) ether O-hexoside	flavone	297000	388000	201000	267000	160000	252000	140000	207000	191000	190000	132000
RF115	Tricin 4'-O-(syringyl alcohol)ether O-hexoside	flavone	313000	357000	239000	253000	192000	248000	160000	158000	233000	212000	289000
RF116	Luteolin C-feruloylhexoside	flavone	581	836	1470	5280	6410	3600	1760	1660	2830	1750	7290
RF117	Apigenin O-malonylhexoside	flavone	17800	5910	3010	4510	4410	5180	9500	10400	8330	5470	7300
RF118	2,3-dihydroflavone	flavonol	22000	33700	14000	46200	65400	46900	89700	84500	89500	67600	53900
RF119	Tricin derivative	flavone	25400	14300	17200	16800	11900	14700	12100	11500	12100	21300	11400
RF120	Tricin 5-O-hexoside derivative	flavone	16700	20400	10200	38100	49900	69000	12400	17500	23100	30500	25800
RF121	Quercetin-3-(6''-malonyl)-Glucoside	flavonol	12400	17700	19700	5990	3060	5210	2520	3280	6060	9360	15800
RF122	Naringenin O-malonylhexoside	flavanone	6600	7770	4510	3490	11200	7480	4830	7600	3710	12500	15600
RF123	Selgin O-hexosyl-O-hexoside	flavone	128000	217000	77800	116000	124000	121000	127000	104000	168000	140000	127000
RF124	Tricin O-malonylhexoside	flavone	347000	383000	275000	249000	200000	235000	223000	216000	253000	202000	288000
RF125	Chrysoeriol O-malonylhexoside	flavone	18800	21900	15600	12000	11500	16400	9270	8230	9480	30500	7120
RF126	Tricetin O-malonylhexoside	flavone	11200	12700	6570	9580	8660	10200	2620	2130	8510	6870	5310
RF127	Eriodictyol O-malonylhexoside	flavanone	98700	108000	80100	82300	96000	92500	222000	210000	195000	121000	116000
RF128	Quercetin-3,4'-O-di-beta-glucopyranoside	flavonol	133000	190000	117000	198000	197000	213000	38000	36500	43800	104000	103000
RF129	C-hexosyl-chrysin O-feruloylhexoside	flavone	26200	36200	20100	16700	14600	25300	21800	20100	41100	31900	17400
RF130	Selgin O-hexoside derivative	flavone	2130000	2410000	1960000	627000	740000	841000	859000	802000	876000	1350000	1240000
RF131	3’,4’,5’-Tricetin O-rutinoside	flavone	298000	311000	261000	178000	192000	192000	276000	224000	256000	245000	261000
RF132	6-Prenylnaringenin	flavanone	1820000	1670000	1550000	1730000	2290000	1950000	3920000	3830000	4070000	2680000	2500000
RF133	3’,4’,5’-Tricetin 5-O-hexoside	flavone	143000	266000	147000	103000	113000	140000	164000	150000	190000	141000	145000
RF134	3’, 4’, 5’-Tricetin O-hexoside	flavone	131000	162000	109000	93200	103000	104000	111000	154000	156000	134000	119000
RF135	Tricin 5-O-hexoside derivative	flavone	15900	19400	20400	30100	36400	42500	11600	11900	11100	20000	15700
RF136	Toringin	flavone	17700	31800	19100	11600	9300	18900	12900	12200	16400	18500	17500
RF137	Tricin 4'-O-(β-guaiacylglyceryl) ether O-hexoside	flavone	12300000	16100000	12100000	13100000	12100000	15000000	6420000	6810000	8030000	10300000	10800000
RF138	Tricin O-sinapoylhexoside	flavone	134000	183000	123000	54800	58800	71800	53000	62300	77900	111000	90900
RF139	cyanidin-3-O-rutinoside	anthocyanin	9120	13800	8830	7560	10700	9890	12700	12600	16000	10300	13900
RF140	Tricin O-hexoside derivative	flavone	8880	8890	7110	5360	6050	6640	7290	9430	7820	8240	4660
RF141	Tricin O-sinapoylpentoside	flavone	30900	58000	31600	79700	95000	115000	40800	45200	43200	59200	61000
RF142	Luteolin	flavone	18000	19800	19100	31100	33500	44900	2340	2230	2520	13100	15500
RF143	3,3'-Dihydroxyflavone	flavonol	10100	11100	9860	23100	24800	27700	31600	32300	24200	14000	20200
RF144	methylChrysoeriol 5-O-hexoside	flavone	24500	45500	31700	19200	14600	14800	37300	30900	37400	24900	31800
RF145	O-methylChrysoeriol O-hexoside	flavone	28700	37300	26000	13200	16500	24200	21900	32400	22500	24400	21900
RF146	Tricin 4'-O-(syringyl alcohol)ether	flavone	14500000	15300000	12600000	11500000	11900000	14100000	7220000	7300000	6710000	11700000	10800000
RF147	Apigenin	flavone	67900	74900	81200	99800	132000	89100	64900	68400	54900	78700	72400
RF148	Naringenin	flavanone	146000	146000	250000	216000	229000	290000	16800	23200	18700	129000	125000
RF149	Tricin 4'-O-(β-guaiacylglyceryl) ether	flavone	30800000	31000000	31900000	28400000	30900000	31000000	29600000	29100000	31700000	31300000	31100000
RF150	Tricin	flavone	13600000	13900000	14000000	17700000	18400000	20800000	14000000	13700000	12600000	15300000	15500000
RF151	Tricin 4'-O-(syringyl alcohol)ether	flavone	22100000	22000000	21800000	16300000	15800000	18000000	12200000	10800000	11400000	18000000	14900000
RF152	Chrysoeriol	flavone	1020000	1120000	1080000	1140000	1130000	1510000	186000	206000	160000	848000	792000
RF153	Tricin O-glucoside derivative	flavone	16400	16700	16800	22600	19000	16000	30200	35900	30200	26300	20700
RF154	Epicatechin O-hexoside derivative	proanthocyanidin	23200000	24100000	20400000	5920000	6230000	6370000	7860000	6520000	9360000	13700000	14900000
RF155	4-Hydroxy-2',3,4',6'-tetramethoxychalcone	chalcone	55100	36400	36000	9260	11100	8330	8560	12700	14900	20500	15400
RF156	Tricin 4'-O-(syringyl alcohol)ether derivative	flavone	415000	344000	373000	273000	303000	412000	222000	235000	216000	292000	314000
RF157	Tricin derivative	flavone	272000	341000	191000	232000	194000	267000	210000	195000	260000	234000	253000
RF158	Tricin O-caffeoyl-4'-O-(syringyl alcohol)ether	flavone	4840000	5270000	5370000	5830000	6840000	7410000	3310000	3840000	2510000	5100000	4910000
RF159	Tricin O-caffeoyl-4'-O-(coniferyl alcohol)ether	flavone	2440000	2630000	2700000	3230000	3940000	4220000	1310000	1590000	1020000	2670000	2420000
RF160	Sakuranetin	flavanone	38300	54800	73900	53000	54100	76700	15800	89000	10600	53500	45700
RF161	Denin	flavone	5560000	8300000	3740000	1320000	665000	1270000	1330000	1370000	1380000	3260000	3560000
