# Supplementary material for: The C–S–A gene system regulates hull pigmentation and reveals evolution of anthocyanin biosynthesis pathway in rice
Source: J Exp Bot. 2018 Jan 18;69(7):1485–98. doi: 10.1093/jxb/ery001 (PMC5888925; doi:10.1093/jxb/ery001)
Supplement: Supplementary Table 6 [file ery001_suppl_table-s6.xlsx]

## Sheet: P to B
Supplementary Table S6. Data sets of differentiated metabolites between pairwise comparison of three groups.
Metabolites with differently relative content between purple and brown hull group
Aver_P, Aver_B- Average of the relative content of three repeats in purple and brown hull groups, respectively.
Fold change values calculated by aver_P/ aver_B
VIP, Variable important in projection.
Index	Compound Name	Class	Aver_P	Aver_B	Fold change	VIP
RF002	di-C,C-hexosyl-chrysoeriol	flavone	409333	68733.3	5.95538	1.28512
RF003	O-methylnaringenin C-pentoside	flavanone	36533.3	18166.7	2.01101	1.21772
RF009	apigenin-7-O-glucoside	flavone	1820000	3170	574.132	1.30607
RF010	2',6-Dihydroxyflavone	flavone	13833.3	2008.33	6.88797	1.23929
RF011	Catechin	proanthocyanidin	59533.3	2483.33	23.9732	1.29662
RF014	Limocitrin O-hexoside	flavonol	20133.3	41900	0.480509	1.0494
RF016	C-hexosyl-luteolin O-hexoside	flavone	2.35333e+06	898000	2.62064	1.11112
RF018	Kaempferol 3-O-glucoside-2‘-O-rhamnoside	flavonol	26233.3	4770	5.49965	1.26666
RF022	Eriodictyol C-hexoside	flavanone	26500	9293.33	2.85151	1.24695
RF023	Tricin O-hexosyl-O-hexoside	flavone	446667	191333	2.33449	1.18773
RF024	Xanthohumol	chalcone	69100	20533.3	3.36526	1.19567
RF036	C-hexosyl-chrysoeriol O-hexoside	flavone	278333	98900	2.81429	1.26276
RF038	di-C,C-hexosyl-methylluteolin	flavone	58633.3	24600	2.38347	1.0649
RF040	Luteolin O-rutinoside	flavone	2.87333e+06	206667	13.9032	1.28933
RF041	Quercetin	flavonol	61333.3	515333	0.119017	1.24552
RF042	Delphinidin O-rutinoside	anthocyanin	9.56333e+06	28800000	0.33206	1.2951
RF043	Rutin	flavonol	177333	1142000	0.155283	1.2653
RF046	Naringenin C-hexoside	flavanone	18866.7	53033.3	0.355751	1.28104
RF047	Apigenin 6-C-glucoside	flavone	445333	1.32333e+06	0.336524	1.28647
RF050	Hesperetin 5-O-glucoside	flavanone	3.80333e+06	17500000	0.217333	1.28244
RF053	Luteolin O-hexoside	flavone	880667	87233.3	10.0955	1.28307
RF055	Luteolin 7-O-glucoside	flavone	869333	105900	8.209	1.2615
RF057	Hesperetin	flavanone	139000	447667	0.310499	1.17326
RF059	Kaempferol 3-O-glucoside	flavonol	843333	349333	2.41412	1.10684
RF063	C-hexosyl-chrysoeriol O-p-coumaroylhexoside	flavone	28500	12600	2.2619	1.16291
RF064	C-pentosyl-chrysoeriol O-feruloylhexoside	flavone	9800000	4.86667e+06	2.0137	1.21202
RF068	Selgin O-hexoside	flavone	1.06167e+06	3.53333e+06	0.300472	1.24522
RF069	Petunidin 3-O-rutinoside	anthocyanin	3.43333e+06	12000000	0.286111	1.29048
RF071	methylQuercetin O-hexoside	flavonol	698333	2.27333e+06	0.307185	1.20585
RF072	O-methylQuercetin O-hexoside	flavonol	914667	3210000	0.284943	1.2746
RF081	6-Methylflavone	flavone	191333	27400	6.98297	1.16211
RF098	Naringenin 7-O-glucoside	flavanone	106900	21133.3	5.05836	1.00077
RF102	Tricin 7-O-hexoside	flavone	5460000	2.41667e+06	2.25931	1.29874
RF104	Apigenin C-pentoside	flavone	26700	382333	0.0698344	1.28827
RF112	Chrysoeriol O-feruloylhexosyl-O-hexoside	flavone	329667	100833	3.26942	1.29092
RF116	Luteolin C-feruloylhexoside	flavone	962.333	5096.67	0.188816	1.22694
RF118	2,3-dihydroflavone	flavonol	23233.3	52833.3	0.439748	1.11469
RF120	Tricin 5-O-hexoside derivative	flavone	15766.7	52333.3	0.301274	1.21597
RF121	Quercetin-3-(6''-malonyl)-Glucoside	flavonol	16600	4753.33	3.49229	1.2195
RF130	Selgin O-hexoside derivative	flavone	2.16667e+06	736000	2.94384	1.28449
RF138	Tricin O-sinapoylhexoside	flavone	146667	61800	2.37325	1.23883
RF141	Tricin O-sinapoylpentoside	flavone	40166.7	96566.7	0.415948	1.18097
RF143	3,3'-Dihydroxyflavone	flavonol	10353.3	25200	0.410847	1.30036
RF144	methylChrysoeriol 5-O-hexoside	flavone	33900	16200	2.09259	1.14107
RF154	Epicatechin O-hexoside derivative	proanthocyanidin	2.25667e+07	6.17333e+06	3.65551	1.30412
RF155	4-Hydroxy-2',3,4',6'-tetramethoxychalcone	chalcone	42500	9563.33	4.44406	1.28013
RF161	Denin	flavone	5.86667e+06	1085000	5.40707	1.22337

## Sheet: P to W
Metabolites with differently relative content between purple and colorless hull group
Aver_P, Aver_W- Average of the relative content of three repeats in purple and straw-white hull groups, respectively.
Fold change values calculated by aver_P/ aver_W
Index	Component Name	class	Aver_P	Aver_W	Fold change	VIP
RF002	di-C,C-hexosyl-chrysoeriol	flavone	409333	56633.3	7.22778	1.20464
RF003	O-methylnaringenin C-pentoside	flavanone	36533.3	12580	2.90408	1.12459
RF004	5-Methoxyflavanone	flavanone	109167	54333.3	2.0092	1.16174
RF009	apigenin-7-O-glucoside	flavone	1820000	2193.33	829.787	1.2068
RF011	Catechin	proanthocyanidin	59533.3	1577.67	37.7351	1.15731
RF014	Limocitrin O-hexoside	flavonol	20133.3	6136.67	3.28083	1.06179
RF016	C-hexosyl-luteolin O-hexoside	flavone	2.35333e+06	76600	30.7224	1.20947
RF018	Kaempferol 3-O-glucoside-2‘-O-rhamnoside	flavonol	26233.3	3163.33	8.29294	1.18639
RF021	Luteolin 6-C-glucoside	flavone	732333	160333	4.56757	1.18651
RF022	Eriodictyol C-hexoside	flavanone	26500	4706.67	5.63031	1.18339
RF025	di-C,C-hexosyl-apigenin derivative	flavone	1.44333e+06	408000	3.53758	1.14045
RF026	C-pentosyl-chrysoeriol O-hexoside	flavone	2.96667e+06	982667	3.019	1.19002
RF027	C-hexosyl-apigenin O-hexoside	flavone	1.45333e+06	451667	3.21771	1.16908
RF028	Pelargonin O-hexosyl-O-hexoside	anthocyanin	667000	206333	3.23263	1.18381
RF029	di-C,C-hexosyl-apigenin	flavone	193667	60600	3.19582	1.17728
RF030	Selgin 5-O-hexoside	flavone	279000	30266.7	9.21806	1.19199
RF031	3,4',5,7-tetrahydroxy-3'-methoxyflavone	flavonol	27333.3	4270	6.40125	1.11245
RF035	methylLuteolin C-hexoside	flavone	27000	2320	11.6379	1.12385
RF036	C-hexosyl-chrysoeriol O-hexoside	flavone	278333	11706.7	23.7756	1.20685
RF038	di-C,C-hexosyl-methylluteolin	flavone	58633.3	10893.3	5.3825	1.09561
RF040	Luteolin O-rutinoside	flavone	2.87333e+06	35066.7	81.9392	1.2108
RF041	Quercetin	flavonol	61333.3	2383.33	25.7343	1.17291
RF042	Delphinidin O-rutinoside	anthocyanin	9.56333e+06	57000	167.778	1.2092
RF043	Rutin	flavonol	177333	854	207.65	1.20542
RF044	C-hexosyl-apigenin O-caffeoylhexoside	flavone	18000	5633.33	3.19527	1.12425
RF048	Tricin O-glucuronide-O-hexoside	flavone	576000	283000	2.03534	1.15044
RF049	Hesperidin	flavanone	35700	2340	15.2564	1.19859
RF050	Hesperetin 5-O-glucoside	flavanone	3.80333e+06	16066.7	236.722	1.20861
RF053	Luteolin O-hexoside	flavone	880667	56400	15.6147	1.0862
RF055	Luteolin 7-O-glucoside	flavone	869333	156000	5.57265	1.16877
RF056	Chrysoeriol C-hexoside	flavone	289333	43100	6.71307	1.2017
RF057	Hesperetin	flavanone	139000	5746.67	24.1879	1.18678
RF059	Kaempferol 3-O-glucoside	flavonol	843333	128333	6.57143	1.1745
RF061	C-hexosyl-apigenin O-p-coumaroylhexoside	flavone	2430000	969000	2.50774	1.19413
RF062	C-hexosyl-chrysoeriol O-feruloylhexoside	flavone	247667	50766.7	4.87853	1.18744
RF063	C-hexosyl-chrysoeriol O-p-coumaroylhexoside	flavone	28500	9576.67	2.97598	1.12266
RF064	C-pentosyl-chrysoeriol O-feruloylhexoside	flavone	9800000	3.77667e+06	2.59488	1.13871
RF065	C-hexosyl-apigenin O-feruloylhexoside	flavone	1.09333e+07	3900000	2.80342	1.20174
RF067	Tricin 5-O-hexoside	flavone	15400000	7350000	2.09524	1.15637
RF068	Selgin O-hexoside	flavone	1.06167e+06	232667	4.56304	1.16552
RF069	Petunidin 3-O-rutinoside	anthocyanin	3.43333e+06	834000	4.11671	1.18051
RF071	methylQuercetin O-hexoside	flavonol	698333	173000	4.03661	1.18318
RF072	O-methylQuercetin O-hexoside	flavonol	914667	212333	4.30769	1.19418
RF073	methylNaringenin C-pentoside	flavanone	13233.3	5613.33	2.35748	1.07266
RF074	C-pentosyl-luteolin-C-hexoside	flavone	17366.7	4973.33	3.49196	1.01813
RF075	Syringetin-3-O-glucoside	flavonol	2290000	805667	2.84237	1.18127
RF076	Chrysoeriol O-hexoside	flavone	5.92333e+06	415000	14.2731	1.20483
RF077	Chrysoeriol 5-O-hexoside	flavone	5.78333e+06	497000	11.6365	1.20532
RF080	Kaempferide	flavonol	980000	75766.7	12.9344	1.19202
RF081	6-Methylflavone	flavone	191333	17103.3	11.1869	1.14834
RF084	Tricin O-rutinoside	flavone	2.34333e+07	1.16033e+07	2.01953	1.13292
RF085	Chrysoeriol 7-O-rutinoside	flavone	7.37667e+06	2.84667e+06	2.59133	1.16499
RF086	C-hexosyl-tricetin O-pentoside	flavone	122000	46166.7	2.6426	1.20459
RF087	Peonidin O-rutinoside	anthocyanin	5.50333e+06	2.22667e+06	2.47156	1.19003
RF088	Tricin 7-O-rutinoside	flavone	23400000	1.12367e+07	2.08247	1.16392
RF090	Hesperidin methyl chalcone	chalcone	1.09533e+06	359667	3.04541	1.18088
RF091	Tricetin	flavone	129667	4316.67	30.0386	1.20548
RF097	Resokaempferol 7-O-hexoside	flavonol	99500	42166.7	2.35968	1.11833
RF098	Naringenin 7-O-glucoside	flavanone	106900	3830	27.9112	1.13086
RF102	Tricin 7-O-hexoside	flavone	5460000	1.50667e+06	3.62389	1.20519
RF104	Apigenin C-pentoside	flavone	26700	117667	0.226912	1.15045
RF105	Chrysoeriol 7-O-hexoside	flavone	1152000	247000	4.66397	1.20115
RF106	Tricetin O-hexoside	flavone	178333	6380	27.9519	1.17526
RF112	Chrysoeriol O-feruloylhexosyl-O-hexoside	flavone	329667	72500	4.54713	1.20024
RF118	2,3-dihydroflavone	flavonol	23233.3	87900	0.264316	1.14159
RF121	Quercetin-3-(6''-malonyl)-Glucoside	flavonol	16600	3953.33	4.19899	1.12544
RF125	Chrysoeriol O-malonylhexoside	flavone	18766.7	8993.33	2.08673	1.16199
RF127	Eriodictyol O-malonylhexoside	flavanone	95600	209000	0.457416	1.17778
RF128	Quercetin-3,4'-O-di-beta-glucopyranoside	flavonol	146667	39433.3	3.71936	1.17804
RF130	Selgin O-hexoside derivative	flavone	2.16667e+06	845667	2.56208	1.19921
RF132	6-Prenylnaringenin	flavanone	1680000	3940000	0.426396	1.20325
RF138	Tricin O-sinapoylhexoside	flavone	146667	64400	2.27743	1.12592
RF142	Luteolin	flavone	18966.7	2363.33	8.02539	1.20989
RF143	3,3'-Dihydroxyflavone	flavonol	10353.3	29366.7	0.352554	1.18927
RF146	Tricin 4'-O-(syringyl alcohol)ether	flavone	1.41333e+07	7.07667e+06	1.99717	1.19077
RF148	Naringenin	flavanone	180667	19566.7	9.23339	1.19181
RF152	Chrysoeriol	flavone	1.07333e+06	184000	5.83333	1.20649
RF154	Epicatechin O-hexoside derivative	proanthocyanidin	2.25667e+07	7.91333e+06	2.85173	1.18279
RF155	4-Hydroxy-2',3,4',6'-tetramethoxychalcone	chalcone	42500	12053.3	3.526	1.14594
RF161	Denin	flavone	5.86667e+06	1360000	4.31373	1.15188

## Sheet: B to W
Metabolites with differently relative content between brown and colorless hull group
Aver_B, Aver_W- Average of the relative content of three repeats in brown and straw-white hull groups, respectively.
Fold change values calculated by aver_B/ aver_W
Index	Component Name	class	Aver_B	Aver_W	Fold change	VIP
RF006	Tricetin 5-O-hexosyl-O-hexoside	flavone	70766.7	33533.3	2.11034	1.20685
RF007	Delphinidin O-hexoside derivative	anthocyanin	8.66667e+06	4.17333e+06	2.07668	1.2068
RF010	2',6-Dihydroxyflavone	flavone	2008.33	17133.3	0.117218	1.20542
RF014	Limocitrin O-hexoside	flavonol	41900	6136.67	6.82781	1.20464
RF016	C-hexosyl-luteolin O-hexoside	flavone	898000	76600	11.7232	1.20404
RF017	Chrysoeriol O-hexosyl-O-rutinoside	flavone	2276.67	4886.67	0.465894	1.20337
RF021	Luteolin 6-C-glucoside	flavone	433000	160333	2.70062	1.20115
RF024	Xanthohumol	chalcone	20533.3	45500	0.451282	1.19859
RF026	C-pentosyl-chrysoeriol O-hexoside	flavone	2.09333e+06	982667	2.13026	1.19413
RF028	Pelargonin O-hexosyl-O-hexoside	anthocyanin	416333	206333	2.01777	1.19202
RF030	Selgin 5-O-hexoside	flavone	187333	30266.7	6.18943	1.19181
RF031	3,4',5,7-tetrahydroxy-3'-methoxyflavone	flavonol	13563.3	4270	3.17642	1.19077
RF034	C-hexosyl-luteolin O-p-coumaroylhexoside	flavone	34300	86100	0.398374	1.18927
RF035	methylLuteolin C-hexoside	flavone	19066.7	2320	8.21839	1.18744
RF036	C-hexosyl-chrysoeriol O-hexoside	flavone	98900	11706.7	8.44818	1.18678
RF037	C-hexosyl-luteolin O-feruloylhexoside	flavone	59800	153333	0.39	1.18651
RF038	di-C,C-hexosyl-methylluteolin	flavone	24600	10893.3	2.25826	1.18639
RF040	Luteolin O-rutinoside	flavone	206667	35066.7	5.89354	1.18339
RF041	Quercetin	flavonol	515333	2383.33	216.224	1.18318
RF042	Delphinidin O-rutinoside	anthocyanin	28800000	57000	505.263	1.18279
RF043	Rutin	flavonol	1142000	854	1337.24	1.18141
RF044	C-hexosyl-apigenin O-caffeoylhexoside	flavone	13913.3	5633.33	2.46982	1.18127
RF046	Naringenin C-hexoside	flavanone	53033.3	9550	5.55323	1.18051
RF047	Apigenin 6-C-glucoside	flavone	1.32333e+06	299333	4.42094	1.17804
RF049	Hesperidin	flavanone	38766.7	2340	16.567	1.17728
RF050	Hesperetin 5-O-glucoside	flavanone	17500000	16066.7	1089.21	1.17526
RF056	Chrysoeriol C-hexoside	flavone	432333	43100	10.0309	1.16552
RF057	Hesperetin	flavanone	447667	5746.67	77.9002	1.16499
RF059	Kaempferol 3-O-glucoside	flavonol	349333	128333	2.72208	1.16199
RF062	C-hexosyl-chrysoeriol O-feruloylhexoside	flavone	135333	50766.7	2.66579	1.15664
RF068	Selgin O-hexoside	flavone	3.53333e+06	232667	15.1862	1.14834
RF069	Petunidin 3-O-rutinoside	anthocyanin	12000000	834000	14.3885	1.14594
RF071	methylQuercetin O-hexoside	flavonol	2.27333e+06	173000	13.1407	1.14159
RF072	O-methylQuercetin O-hexoside	flavonol	3210000	212333	15.1177	1.14045
RF073	methylNaringenin C-pentoside	flavanone	12166.7	5613.33	2.16746	1.13871
RF074	C-pentosyl-luteolin-C-hexoside	flavone	20600	4973.33	4.14209	1.13413
RF076	Chrysoeriol O-hexoside	flavone	7.16333e+06	415000	17.261	1.13086
RF077	Chrysoeriol 5-O-hexoside	flavone	6.95333e+06	497000	13.9906	1.12592
RF079	methylChrysoeriol C-hexoside	flavone	9303.33	4520	2.05826	1.12459
RF080	Kaempferide	flavonol	924000	75766.7	12.1953	1.12425
RF090	Hesperidin methyl chalcone	chalcone	1500000	359667	4.17053	1.07266
RF091	Tricetin	flavone	137000	4316.67	31.7375	1.07188
RF098	Naringenin 7-O-glucoside	flavanone	21133.3	3830	5.51784	1.01813
