# Supplementary material for: The C–S–A gene system regulates hull pigmentation and reveals evolution of anthocyanin biosynthesis pathway in rice
Source: J Exp Bot. 2018 Jan 18;69(7):1485–98. doi: 10.1093/jxb/ery001 (PMC5888925; doi:10.1093/jxb/ery001)
Supplement: Supplementary Table 7 [file ery001_suppl_table-s7.xlsx]

## Sheet: 49 flavonoids for HCA
Supplementary Table S7. Forty-nine flavonoid metabolites with differences among lines with purple, brown and straw-white hulls.
The values represent the fold change when compared each two groups
Index	Compound Name	RT(min)	Q1(Da)	Q3(m/z)	Class	Fold change			Cluster
						Purple/Brown	Purple/Straw-white	Brown/Straw-white
RF018	Kaempferol 3-O-glucoside-2‘-O-rhamnoside	3.31	595.3	449.1	flavonol	5.49965	8.29294	1.5079	Ⅰ
RF040	Luteolin O-rutinoside	3.65	595.165	287.11	flavone	13.9032	81.9392	5.89354
RF081	6-Methylflavone	4.02	237.084	129.033	flavone	6.98297	11.1869	1.60203
RF009	apigenin-7-O-glucoside	2.92	433.1	271.1	flavone	574.132	829.787	1.44529
RF053	Luteolin O-hexoside	3.8	449.1	287	flavone	10.0955	15.6147	1.54669
RF088	Tricin 7-O-rutinoside	4.01	639.191	330.6	flavone	1.98867	2.08247	1.04717
RF002	di-C,C-hexosyl-chrysoeriol	0.57	625.2	607.2	flavone	5.95538	7.22778	1.21366
RF011	Catechin	2.97	291.11	138.95	proanthocyanidin	23.9732	37.7351	1.57405
RF023	Tricin O-hexosyl-O-hexoside	3.58	655.186	331.1	flavone	2.33449	1.95335	0.836735
RF055	Luteolin 7-O-glucoside	3.8	449.1	287.11	flavone	8.209	5.57265	0.678846
RF026	C-pentosyl-chrysoeriol O-hexoside	3.49	595.166	397.1	flavone	1.4172	3.019	2.13026
RF030	Selgin 5-O-hexoside	3.54	479.118	317.1	flavone	1.48932	9.21806	6.18943
RF064	C-pentosyl-chrysoeriol O-feruloylhexoside	3.89	771.2	177.2	flavone	2.0137	2.59488	1.28861
RF098	Naringenin 7-O-glucoside	4.17	435.1	273.11	flavanone	5.05836	27.9112	5.51784
RF061	C-hexosyl-apigenin O-p-coumaroylhexoside				flavone	1.98638	2.50774	1.26247
RF063	C-hexosyl-chrysoeriol O-p-coumaroylhexoside				flavone	2.2619	2.97598	1.3157
RF084	Tricin O-rutinoside	4.1	639.1	330.6	flavone	1.74876	2.01953	1.15484
RF085	Chrysoeriol 7-O-rutinoside	4.03	609.181	301.1	flavone	1.83347	2.59133	1.41335
RF075	Syringetin-3-O-glucoside	3.79	509.131	347.11	flavonol	1.91632	2.84237	1.48324
RF038	di-C,C-hexosyl-methylluteolin	3.58	625.177	607.2	flavone	2.38347	5.3825	2.25826
RF087	Peonidin O-rutinoside	4.02	609.4	301	anthocyanin	1.74894	2.47156	1.41317
RF097	Resokaempferol 7-O-hexoside	4.15	433.114	271.1	flavonol	1.82904	2.35968	1.29012
RF004	5-Methoxyflavanone	0.83	255.1	123	flavanone	1.66328	2.0092	1.20798
RF022	Eriodictyol C-hexoside	3.38	451.1	331.1	flavanone	2.85151	5.63031	1.9745
RF065	C-hexosyl-apigenin O-feruloylhexoside	3.9	771.213	177.1	flavone	1.95938	2.80342	1.43077
RF003	O-methylnaringenin C-pentoside	0.56	419.1	383.1	flavanone	2.01101	2.90408	1.44409
RF102	Tricin 7-O-hexoside	4.22	493.134	331.1	flavone	2.25931	3.62389	1.60398
RF062	C-hexosyl-chrysoeriol O-feruloylhexoside	3.89	801.224	177.1	flavone	1.83005	4.87853	2.66579
RF086	C-hexosyl-tricetin O-pentoside	4.03	611.2	465.11	flavone	1.4878	2.6426	1.77617
RF028	Pelargonin O-hexosyl-O-hexoside	3.47	595.2	271.1	anthocyanin	1.60208	3.23263	2.01777
RF016	C-hexosyl-luteolin O-hexoside	3.21	611.161	299	flavone	2.62064	30.7224	11.7232
RF027	C-hexosyl-apigenin O-hexoside	3.46	595.2	283.3	flavone	1.7461	3.21771	1.8428
RF029	di-C,C-hexosyl-apigenin	3.42	595.166	409.2	flavone	1.74632	3.19582	1.83003
RF025	di-C,C-hexosyl-apigenin derivative	3.49	595.166	283.3	flavone	1.7937	3.53758	1.97222
RF036	C-hexosyl-chrysoeriol O-hexoside	3.57	625.177	463	flavone	2.81429	23.7756	8.44818
RF059	Kaempferol 3-O-glucoside	3.79	449.1	287.3	flavonol	2.41412	6.57143	2.72208
RF090	Hesperidin methyl chalcone	4.06	625.1	331.1	chalcone	0.730222	3.04541	4.17053	Ⅱ
RF056	Chrysoeriol C-hexoside	3.83	463.124	313.3	flavone	0.669237	6.71307	10.0309
RF014	Limocitrin O-hexoside	3.04	509.131	347.1	flavonol	0.480509	3.28083	6.82781
RF057	Hesperetin	3.85	303.05	153	flavanone	0.310499	24.1879	77.9002
RF042	Delphinidin O-rutinoside	3.63	611.2	303.1	anthocyanin	0.33206	167.778	505.263
RF041	Quercetin	3.6	303.1	153.1	flavonol	0.119017	25.7343	216.224
RF043	Rutin	3.69	611.2	465.1	flavonol	0.155283	207.65	1337.24
RF046	Naringenin C-hexoside	3.73	435.1	285.1	flavanone	0.355751	1.97557	5.55323
RF050	Hesperetin 5-O-glucoside	3.96	465.1	303.11	flavanone	0.217333	236.722	1089.21
RF068	Selgin O-hexoside	3.95	479.3	317.1	flavone	0.300472	4.56304	15.1862
RF071	methylQuercetin O-hexoside	3.84	479	317.1	flavonol	0.307185	4.03661	13.1407
RF072	O-methylQuercetin O-hexoside	3.93	479.2	317.2	flavonol	0.284943	4.30769	15.1177
RF069	Petunidin 3-O-rutinoside	3.91	625.3	317	anthocyanin	0.286111	4.11671	14.3885
